# Supplementary material for: Statistical Approach of Gene Set Analysis with Quantitative Trait Loci for Crop Gene Expression Studies
Source: Entropy (Basel). 2021 Jul 23;23(8):945. doi: 10.3390/e23080945 (PMC8391627; doi:10.3390/e23080945)
Supplement: Supplementary file 1 [file entropy-23-00945-s001.zip]

Archive with 3 entries (3 files):
- entropy-1275912-supplementary/GSQSeq_0.1.0.tar.gz
- entropy-1275912-supplementary/Supplementary Materials.pdf
- entropy-1275912-supplementary/Table S1.xlsx
